# Supplementary material for: Computational Investigation of Smooth Muscle Cell Plasticity in Atherosclerosis and Vascular Calcification: Insights from Differential Gene Expression Analysis of Microarray Data
Source: Bioengineering (Basel). 2025 Nov 9;12(11):1223. doi: 10.3390/bioengineering12111223 (PMC12650549; doi:10.3390/bioengineering12111223)
Supplement: Supplementary file 1 [file bioengineering-12-01223-s001.zip]

Archive with 2 entries (2 files):
- TableS1_new.pdf
- TableS2_new.pdf
